# Supplementary material for: Differential and Overlapping Effects of 20,23(OH)2D3 and 1,25(OH)2D3 on Gene Expression in Human Epidermal Keratinocytes: Identification of AhR as an Alternative Receptor for 20,23(OH)2D3
Source: Int J Mol Sci. 2018 Oct 8;19(10):3072. doi: 10.3390/ijms19103072 (PMC6213311; doi:10.3390/ijms19103072)
Supplement: Supplementary file 1 [file ijms-19-03072-s001.zip]

Archive with 4 entries (4 files):
- Supplemental-excel-file-_2.xls
- Supplemental-excel-fil-_3.xls
- Supplemental-Excell-File-_1.xls
- Supplemental-figures-and-table.doc
